# Supplementary material for: Lower-Limb Lymphedema after Sentinel Lymph Node Biopsy in Cervical Cancer Patients
Source: Cancers (Basel). 2021 May 13;13(10):2360. doi: 10.3390/cancers13102360 (PMC8153612; doi:10.3390/cancers13102360)
Supplement: Supplementary file 1 [file cancers-13-02360-s001.zip]

Archive with 1 entries (1 files):
- cancers-1193287-supplementary.pdf
